# Supplementary material for: Qualitative Analyses of Textile Damage (Cuts and Tears) Applied to Fabrics Exposed to the Decomposition of Carcasses and Associated Insect Activity in an Austral Summer
Source: Insects. 2023 Jul 9;14(7):618. doi: 10.3390/insects14070618 (PMC10380818; doi:10.3390/insects14070618)
Supplement: Supplementary file 1 [file insects-14-00618-s001.zip]

Archive with 1 entries (1 files):
- insects-2403833-supplementary.docx
